# Supplementary material for: Combined Effect of tDCS and Motor or Cognitive Activity in Patients with Alzheimer’s Disease: A Proof-of-Concept Pilot Study
Source: Brain Sci. 2024 Oct 30;14(11):1099. doi: 10.3390/brainsci14111099 (PMC11591620; doi:10.3390/brainsci14111099)
Supplement: Supplementary file 1 [file brainsci-14-01099-s001.zip]

Archive with 3 entries (3 files):
- Figure S1_Graph Changes in MMSE scores from baseline (T0) to post-treatment (T1) and fol-low-up (T2).pdf
- Figure S2_Graph Changes in VRT scores from baseline (T0) to post-treatment (T1) and fol-low-up (T2).pdf
- Figure S3_Graph. Changes in FA-SART scores from baseline (T0) to post-treatment (T1) and follow-up (T2).pdf
